# Supplementary material for: Collective bending motion of a two-dimensionally correlated bowl-stacked columnar liquid crystalline assembly under a shear force
Source: Sci Adv. 2023 May 12;9(19):eadg8202. doi: 10.1126/sciadv.adg8202 (PMC10181172; doi:10.1126/sciadv.adg8202)
Supplement: Supplementary file 2 — Movies S1 and S2 [file sciadv.adg8202_movies_s1_and_s2.zip]

Archive with 2 entries (2 files):
- adg8202_Movie_S1.mp4
- adg8202_Movie_S2.mp4
